# Supplementary material for: Non-invasive genetic monitoring for the threatened valley elderberry longhorn beetle
Source: PLoS One. 2020 Jan 17;15(1):e0227333. doi: 10.1371/journal.pone.0227333 (PMC6968946; doi:10.1371/journal.pone.0227333)
Supplement: S1 Table — Mitochondrial and nuclear DNA regions were screened in VELB and CELB museum samples to identify diagnostic loci, and nested primers for mitochondrial 12S and 16S genes were used to amplify DNA extracted from frass material. (XLSX) [file pone.0227333.s001.xlsx]

## Sheet: Sheet1
S1 Table
Region	Primer 1	Primer 2	Reference
CO1	HCO-2198:	LCO-1490:	Folmer et al. (1994)
	TAAACTTCAGGGTGACCAAAAAATCA	GGTCAACAAATCATAAAGATATTGG
CO1	LepF1:	LepR1small:
	ATTCAACCAATCATAAAGATATTGG	CTTATATTATTTATTCGTGGGAAAGC	Hebert et al. (2004)
COI	Harp1L:	Harp1R:
	GGAATACCTCGTCGTTATTCAGA	TTCAGCAGGTGGATATTTTTGA	Thomsen et al. (2009)
COI	BypilL:	BypilR:
	ACCCTTGGGTTCGTTTTTCT	GCAAAAACTGCCCCTATTGA	Thomsen et al. (2009)
COI	Chrys2L:	Chrys2R:
	TCCAACGAAAAAGAATTAGCC	GGAAGTTCGGGGTAACTATGC	Thomsen et al. (2009)
COI	Otio2L:	Otio2R:
	GGCGCAGTTTTTGCTATTTT	GGGTATCCCCCTTAATCCAA	Thomsen et al. (2009)
COI	Cupy2L:	Cupy2R:
	TTTATTTCCAACCCCCATCC	AACAATTCCTGTTAATCCCCCTA	Thomsen et al. (2009)
COI	COS2F:	COS2R:	Maddison and Cooper (2014)
	AGAATATTAATTCGAGCWGAAYTAGG	GAAATGCTATATCWGGRGCTCC
COI	GVL_Frass_LepF1:	GVL_Frass_LepR1:	This study
	GTTACAGCTCATGCATTTGTAATAATTT	TTACTGTTGTAATAAAATTTACAGCTCCT
COI	GVL_Frass_LepF2:	GVL_Frass_LepR2:	(Maddison and Cooper 2014)This study
	TATAATTGGAGGATTTGGAAATTGATTA	AATTTACAGCTCCTAAAATTGATGAAA
18S	CV4F:	CV4R:	Raupach et al. (2010)
	TGGTGCCAGCAGCCGCGGTAA	CCTCTAACGTCGCAATACGAATGCCC
18S	18sV4-Btl-GVL-F2: AAGTTG[C/T]TGC[A/G]GTTAAAAAGC	18sV4-Btl-GVL-R1: CCTCTAACGTCGCAATACG	This study
18S	CV7F: CTTAAAGGAATTGACGGAGGGCACCACC	CV7R:	Raupach et al. (2010)
		GATTCCTTCAGTGTAGCGCGCGTG
28S	CD3F:	CD3R:	Raupach et al. (2010)
	GGACCCGTCTTGAAACAC	GCATAGTTCACCATCTTTC
28S	28S1F:	28Ss1R:	Maddison and Cooper (2014)
	GAAACCGTTCAGGGGTAAACCTGAG	TGTGCTACTACCGTCGGGCAGCC
ITS2	CAS5p8sFc:	CAS28sB1d:	Ji et al. (2003)
	TGAACATCGACATTTYGAACGCACAT	TTCTTTTCCTCCSCTTAYTRATATGCTTAA	(between 5.8S and 28S rDNA)
16S	GVL-VELB-16sF1:	GVL-VELB-16sR1:	This study
	CCGTGCAAAGGTAGCATAATC	CATCGAGGTCGCAATCTTTT
16S	GVL_Frass_16sF:	GVL_Frass_16sR:	This study
	GTATGAAGGGTTGGATGAGAAAAA	CGCTGTTATCCCTAAGGTAATTTAATCT
16S nested (frass)	1st PCR: GVL-VELB-16sF1	1st PCR: GVL-VELB-16sR1	This study
	2nd PCR: GVL_Frass_16sF	2nd PCR: GVL_Frass_16sR
12S rRNA	12Sai:	12Sbi:	Simon et al. (1994)
	AAACTAGGATTAGATACCCTATTAT	AAGAGCGACGGGCGATGGT
12S rRNA	GVL12s_F1:	GVL 12s_R1:	This study
	AAAGATTTTGGCGGTATTTTAGTC	GGCGATGTGTACATATTTTAGAGC
12S rRNA	GVL_12s_internal_F1:	GVL_12s_internal_R1:	This study
	TTCAGAGGAATCTGTCCTATAATTGA	ATAAACTACACCTTGATCTGATT
12S rRNA	GVL_12s_internal_F2:	GVL_12s_internal_R1:	This study
	TGTCCTATAATTGATAATCCACGA	ATAAACTACACCTTGATCTGATT
12S nested (frass)	1st PCR: GVL12s_F1	1st PCR: GVL 12s_R1	This study
	2nd PCR: GVL_12s_internal_F2	2nd PCR: GVL_12s_internal_R1
wg	550F:	AbRz:	Wild and Maddison (2008)
	ATGCGTCAGGARTGYAARTGYCAYGGYATGTC	CACTTNACYTCRCARCACCARTG
CAD	439F:	688R:	Wild and Maddison (2008)
	TTCAGTGTACARTTYCAYCCHGARCAYAC	TGTATACCTAGAGGATCDACRTTYTCCATRTTRCA
CAD	667F:	851R:	Wild and Maddison (2008)
	GGATGGAAGGAAGTDGARTAYGARGT	GGATCGAAGCCATTHACATTYTCRTCHACCAT
CAD	821F:	1098R:	Moulton and Wiegmann (2004); Wild and Maddison (2008)
	AGCACGAAAATHGGNAGYTCNATGAARAG	TTNGGNAGYTGNCCNCCCAT
ArgK	183F:	939R:	Wild and Maddison (2008)
	GATTCTGGAGTCGGNATYTAYGCNCCYGAYGC	GCCNCCYTCRGCYTCRGTGTGYTC
MSP	MSP1F:	MSP1R:	Maddison and Cooper (2014)
	CGAGAYGARGTYGATAARATGATGCA	TCWACCAGATCCATCCACTTGACCAT
MSP	MSP2F:	MSP1R:	Maddison and Cooper (2014)
	GCYGGACAAAAGGARATYAAYCARTGG	TCWACCAGATCCATCCACTTGACCAT
