# Supplementary material for: Non-invasive genetic monitoring for the threatened valley elderberry longhorn beetle
Source: PLoS One. 2020 Jan 17;15(1):e0227333. doi: 10.1371/journal.pone.0227333 (PMC6968946; doi:10.1371/journal.pone.0227333)
Supplement: S2 Table — (XLSX) [file pone.0227333.s002.xlsx]

## Sheet: Sheet1
S2 Table
Subspecies	Collection Site County	Collection Year	Source	N
VELB	Fresno	1970, 1989	CA	4
VELB	Glenn	2013	UCR	2
VELB	Madera	1989, 1991	CA	2
VELB	Merced	1990	CA	2
VELB	Sacramento	1947	CA	1
VELB	San Joaquin	1991	LA	2
VELB	Tulare	1991	LA	2
VELB	Yolo	1934	CA	1
VELB	Yuba	2002	UCD	2
VELB	Unknown	1982	UCD	1
CELB	Alameda	1933	CA	2
CELB	Lake	1918	CA	1
CELB	Los Angeles	2003	LA	7
CELB	Marin	1958	CA	1
CELB	Mendocino	1929	CA	1
CELB	Napa	1960	CA	1
CELB	Orange	Unk, 1964, 1969, 1982	LA	9
CELB	Riverside	1935, 1938, 1969, 1976	LA, UCR	6
CELB	San Benito	1960	CA	1
CELB	San Diego	1969	UCR	1
CELB	San Luis Obispo	1982	LA	1
CELB	Santa Clara	1947	CA	1
CELB	Sonoma	1914	CA	1
CA = Cal Academy; LA = Natural History Museum of Los Angeles County; UCD = University of California Davis Bohart Museum of Entomology; UCR = University of California Riverside Entomology Research Museum
Unk = collection date unknown for four CELB samples from Orange County
