# Supplementary material for: Non-invasive genetic monitoring for the threatened valley elderberry longhorn beetle
Source: PLoS One. 2020 Jan 17;15(1):e0227333. doi: 10.1371/journal.pone.0227333 (PMC6968946; doi:10.1371/journal.pone.0227333)
Supplement: S3 Table — (XLSX) [file pone.0227333.s003.xlsx]

## Sheet: Sheet1
S3 Table
Region	Primer Set	PCR Amplified	Sequencing
COI	HCO-2198/ LCO-1490	X	-
COI	LepF1/LepR1small	++	NDS
COI	LepF1/LCO-1490	+	X
COI	HCO-2198/LepR1	++	X
COI	HARP1L/HARP1R	MB	-
COI	BypilL/BypilR	MB	-
COI	Chrys2L/Chrys2R	X	-
COI	Otio2L/Otio2R	X	-
COI	Cupy2L/Cupy2R	X	-
18S rDNA V4	CV4F/CV4R	++	NDS
18S rDNA V4	18sV4-Btl-GVL-F2/18sV4-Btl-GVL-R1	++	NDS
18S rDNA V7	CV7F/CV7R	++	X
28S rDNA D3	CD3F/CD3R	++	X
ITS2	CAS5p8sFc/CAS28sB1d	X	-
16S rRNA	GVL-VELB-16sF1/ GVL-VELB-16sR1	++	NDS
16S rRNA	GVL_Frass_16sF/ GVL_Frass_16sR	++	NDS
12S rRNA	12Sai/12Sabi	MB	-
12S rRNA	GVL12s_F1/ GVL12s_R1	++	NDS
12S rRNA	GVL_12s_internal_F1/ GVL_12s_internal_R1	++	NDS
12S rRNA	GVL_12s_internal_F2/ GVL_12s_internal_R1	++	NDS
ArGK	183F/939R	MB	-
wg	550F/AbRz	+	-
CAD	439F/688R	+	-
CAD	667F/851R	X	-
CAD	821F/1098R	X	-
MSP	MSP1F/MSP1R	MB	-
MSP	MSP2F/MSP1R	MB	-
X=failed to PCR or sequence; ++=all or most of samples amplified; +=some of samples amplified; MB=multiple spurious bands; NDS=no distinguishing SNPs between VELB and CELB.
