# Supplementary material for: Non-invasive genetic monitoring for the threatened valley elderberry longhorn beetle
Source: PLoS One. 2020 Jan 17;15(1):e0227333. doi: 10.1371/journal.pone.0227333 (PMC6968946; doi:10.1371/journal.pone.0227333)
Supplement: S5 Table — Based on the original geographical collection location, all specimens were annotated either high or low confidence (column 3). High confidence samples are those collected from core regions of the known range for each subspecies and are less likely to be subspecies or hybrids. (XLSX) [file pone.0227333.s005.xlsx]

## Sheet: both
S5 Table
			Position in 12S PCR product. bp							Position in 16S PCR product. bp
SAMPLE ID	PUTATIVE SUBSPECIES	CONFIDENCE	147	157	226	292	293	342	362	161	188	191	200	242	246	259
BVF02	VELB	HIGH	T	G	A	A	G	G	A	T	A	A	A	A	T	T
BVM02			T	G	A	A	G	G	A	T	A	A	A	A	T	T
CAV01			T	G	A	A	G	G	A	T	A	T	T	A	T	T
CAV07			T	G	A	A	G	G	A	T	A	T	T	A	T	T
CAV08			T	G	A	A	G	G	A	T	A	T	T	A	T	T
UCRV_324			T	G	A	A	G	G	A	T	A	A	A	A	T	T
UCRV_326			T	G	A	A	G	G	A	T	A	A	A	A	T	T
CAV02		LOW	T	G	A	A	G	G	A	T	G	T	T	A	T	T
CAV03			T	G	G	A	G	G	A	T	A	T	T	A	T	T
CAV04			nd	nd	nd	nd	nd	nd	nd	T	G	T	T	A	T	T
CAV05			T	G	G	A	G	G	A	T	G	T	T	A	T	T
CAV06			T	G	G	A	G	G	A	T	G	T	T	A	T	T
CAV09			T	G	G	A	G	G	A	T	G	T	T	A	T	T
CAV10			T	G	G	A	G	G	A	T	G	T	T	A	T	T
CAV11			T	G	A	A	G	G	A	T	G	T	T	A	T	T
LAV02			T	G	A	A	G	G	A	T	A	T	T	A	C	T
LAV03			T	G	G	A	G	G	A	T	G	T	T	A	T	T
LAV04			T	G	A	A	G	G	A	T	A	T	T	A	C	T
CAC01	CELB	HIGH	T	G	A	A	G	G	A	T	A	T	T	A	T	T
CAC02			T	G	A	A	G	G	A	nd	nd	nd	nd	nd	nd	nd
CAC04			nd	nd	nd	nd	nd	nd	nd	T	A	T	T	A	T	T
CAC05			T	G	A	A	G	G	A	T	A	T	T	A	T	T
CAC06			T	G	A	A	G	G	A	T	A	T	T	A	T	T
CAC07			T	A	A	G	A	A	T	T	A	A	T	A	G	T
CAC08			T	G	A	A	G	G	A	nd	nd	nd	nd	nd	nd	nd
CAC09			T	G	A	A	G	G	A	T	A	T	T	A	T	T
CAC10			C	A	A	G	A	A	T	G	A	T	T	-	-	-
CAC11			T	G	A	A	G	G	A	T	A	T	T	A	T	T
LAC01			C	A	A	G	A	A	T	A	A	T	T	T	A	G
LAC05			T	A	A	G	A	A	T	T	A	A	T	A	G	T
LAC06			T	G	A	A	G	G	A	nd	nd	nd	nd	nd	nd	nd
LAC07			C	A	A	G	A	A	T	G	A	T	T	T	A	-
LAC08			C	A	A	G	A	A	T	G	A	T	T	T	A	G
LAC09			C	A	A	G	A	A	T	G	A	T	T	T	A	G
LAC11			C	A	A	G	A	A	T	G	A	T	T	T	A	G
LAC12			C	A	A	G	A	A	T	G	A	T	T	T	A	G
LAC13			C	A	A	G	A	A	T	G	A	T	T	T	A	G
LAC14			C	A	A	G	A	A	T	G	A	T	T	T	A	G
LAC15			C	A	A	G	A	A	T	G	A	T	T	T	A	G
LAC16			C	A	A	G	A	A	T	G	A	T	T	T	A	G
LAC17			T	G	A	A	G	G	-	G	A	T	T	T	A	-
UCRC_1969			C	A	A	G	A	A	T	G	A	T	T	T	A	G
UCRC_1976			C	A	A	G	A	A	T	G	A	T	T	T	A	G
CAC03		LOW	T	G	A	A	G	G	A	T	A	T	T	A	T	T
nd, no data.
